# Supplementary material for: Proteomic Insights into Heroin Use: Links to Neurodegeneration
Source: Mol Neurobiol. 2026 Feb 21;63(1):462. doi: 10.1007/s12035-026-05757-4 (PMC12923500; doi:10.1007/s12035-026-05757-4)
Supplement: Supplementary file 1 — Supplementary file1 (XLSX 40 kb) [file 12035_2026_5757_MOESM1_ESM.xlsx]

## Sheet: Hippocampus
Protein FDR Confidence	Accession	Gene Names	Description	Abundance Ratio	Abundance Ratio (log2)	Adj. P-Value	Peptides	Coverage [%]	MW [kDa]
High	A0A024QZJ6	MYH11	Myosin, heavy polypeptide 11, smooth muscle, isoform CRA_b	12.874	3.69	3.53488e-16	30	23	223.4
High	A0A024R1P8	NPTXR	Neuronal pentraxin receptor, isoform CRA_a	0.382	-1.39	0.0109006	4	14	51.7
High	A0A024R5J2	PLEKHB1	Pleckstrin homology domain containing, family B (Evectins) member 1, isoform CRA_b	3.28	1.71	4.40618e-06	3	21	23.2
High	A0A024R702	TPPP3	Brain specific protein, isoform CRA_a	0.498	-1.01	0.0273524	4	32	19
High	A0A024R7J0	PRKACA	cAMP-dependent protein kinase	0.44	-1.18	0.00332021	10	43	40.6
High	A0A024R884	TNC	Tenascin C (Hexabrachion), isoform CRA_a	0.303	-1.72	7.5887e-05	15	13	240.8
High	A0A059QN30	COX1	Cytochrome c oxidase subunit 1	0.213	-2.23	6.16092e-05	2	8	57
High	A0A0J9YWA1	CPNE5	Copine 5	2.374	1.25	0.0123443	5	12	67.5
High	A0A286YFF7	PPT1	Palmitoyl-protein thioesterase 1	0.387	-1.37	0.0359941	2	10	37.1
High	A0A384MDU2	COL1A2	Collagen, type I, alpha 2, isoform CRA_c	2.722	1.44	0.00265185	3	3	129.2
High	A0A384P5K2	CSRP1	Epididymis secretory sperm binding protein	2.068	1.05	0.00707448	6	50	20.6
High	A0A494C1Q4	PGM3	Phosphoacetylglucosamine mutase	8.195	3.03	1.52693e-05	2	7	56.2
High	A0A4D5RAG0	ANXA1	Annexin	3.251	1.7	1.15727e-05	5	19	30.1
High	A0A590UKB7	RYR2	Ryanodine receptor 2 (Fragment)	0.023	-5.46	6.50916e-12	2	3	152.7
High	A0A5C2G3D4	IGKV1D-33	IGL c3788_light_IGKV3-20_IGKJ4 (Fragment)	3.215	1.68	0.00370721	2	31	11.6
High	A4D1K0	ATP6V1F	V-type proton ATPase subunit F	0.406	-1.3	0.0373238	5	55	13.4
High	A8K3Y2	MAP2K6	Mitogen-activated protein kinase kinase 6	34.94	5.13	3.53488e-16	2	9	37.5
High	A8K7G2	HTRA2	cDNA FLJ75762, highly similar to Homo sapiens protease, serine, 25 (PRSS25), nuclear gene encodingmitochondrial protein, transcript variant 1, mRNA	0.176	-2.5	0.00334219	2	11	48.8
High	B2R5T1	PRKCG	Protein kinase C	0.459	-1.12	0.00590993	14	30	78.4
High	B3KY04	KCTD12	cDNA FLJ46506 fis, clone THYMU3030752, highly similar to BTB/POZ domain-containing protein KCTD12	0.306	-1.71	0.000730499	6	27	35.7
High	B4DDQ2	BGN	Biglycan	12.606	3.66	3.53488e-16	6	26	37.6
High	B4DH43	COL4A2	cDNA FLJ56433, highly similar to Collagen alpha-2(IV) chain	43.841	5.45	3.53488e-16	3	6	82.7
High	B4DI63	OGN	cDNA FLJ59205, highly similar to Mimecan	36.694	5.2	3.53488e-16	7	22	40.5
High	B4DNN3	QARS1	glutamine--tRNA ligase	3.443	1.78	5.29507e-05	2	3	82.2
High	B4DZK8	STOM	cDNA FLJ61192, highly similar to Erythrocyte band 7 integral membrane protein	3.619	1.86	0.000108776	6	40	30.8
High	B7Z341	NDRG3	cDNA FLJ54521, highly similar to Protein NDRG3	0.124	-3.02	7.41397e-09	3	22	29.7
High	B7Z6B3	REEP5	Receptor expression-enhancing protein	2.135	1.09	0.00866597	4	19	17.7
High	D2JYH4	ACTA2	Actin, alpha 2, smooth muscle, aorta	2.525	1.34	0.00270753	21	68	42
High	E2RVJ0	SLC4A1	Anion exchange protein	2.004	1	0.0164258	8	12	101.9
High	E7EX73	EIF4G1	Eukaryotic translation initiation factor 4 gamma 1	2.557	1.35	0.0303762	3	2	158.5
High	F8VXI9	GIT2	GIT ArfGAP 2	0.091	-3.45	0.000230753	2	5	78.8
High	H6VRF8	KRT1	Keratin, type II cytoskeletal 1	4.581	2.2	0.00442965	2	4	66
High	K7EPI4	GFAP	Glial fibrillary acidic protein (Fragment)	0.151	-2.72	3.53488e-16	6	28	14
High	O43598	DNPH1	2'-deoxynucleoside 5'-phosphate N-hydrolase 1	3.816	1.93	0.00404376	2	20	19.1
High	O95294	RASAL1	RasGAP-activating-like protein 1	0.209	-2.26	4.53433e-05	4	9	90
High	P00738	HP	Haptoglobin	0.218	-2.2	9.71394e-07	4	12	45.2
High	P01861	IGHG4	Immunoglobulin heavy constant gamma 4	4.658	2.22	0.000428009	4	14	43.8
High	P02452	COL1A1	Collagen alpha-1(I) chain	4.159	2.06	4.96316e-05	2	3	138.8
High	P02689	PMP2	Myelin P2 protein	26.81	4.74	3.53488e-16	4	34	14.9
High	P06702	S100A9	Protein S100-A9	4.382	2.13	0.00032196	2	30	13.2
High	P07585	DCN	Decorin	15.757	3.98	3.53488e-16	3	14	39.7
High	P11047	LAMC1	Laminin subunit gamma-1	3.325	1.73	0.00326186	3	3	177.5
High	P27544	CERS1	Ceramide synthase 1	0.191	-2.39	0.00243058	2	7	39.5
High	P30049	ATP5F1D	ATP synthase subunit delta, mitochondrial	0.429	-1.22	0.0270739	4	57	17.5
High	P30084	ECHS1	Enoyl-CoA hydratase, mitochondrial	3.975	1.99	0.0115651	10	49	31.4
High	P42677	RPS27	Small ribosomal subunit protein eS27	0.044	-4.52	3.53488e-16	2	31	9.5
High	P42765	ACAA2	3-ketoacyl-CoA thiolase, mitochondrial	2.023	1.02	0.0199083	6	21	41.9
High	P51888	PRELP	Prolargin	13.442	3.75	3.53488e-16	7	21	43.8
High	P53677	AP3M2	AP-3 complex subunit mu-2	4.189	2.07	0.00367108	3	14	46.9
High	P55268	LAMB2	Laminin subunit beta-2	2.102	1.07	0.0390054	6	6	195.9
High	P61086	UBE2K	Ubiquitin-conjugating enzyme E2 K	2.226	1.15	0.00376015	4	31	22.4
High	Q02952	AKAP12	A-kinase anchor protein 12	4.683	2.23	0.000857475	3	3	191.4
High	Q05CP8	CCDC6	CCDC6 protein (Fragment)	0.268	-1.9	0.00121835	2	7	38.1
High	Q14289	PTK2B	Protein-tyrosine kinase 2-beta	0.318	-1.65	0.00807526	4	5	115.8
High	Q16143	SNCB	Beta-synuclein	2.37	1.25	9.00709e-05	4	38	14.3
High	Q16853	AOC3	Membrane primary amine oxidase	5.83	2.54	0.0020879	3	6	84.6
High	Q16881	TXNRD1	Thioredoxin reductase 1, cytoplasmic	0.248	-2.01	0.000809823	3	7	70.9
High	Q2HXI4	PTPRD	protein-tyrosine-phosphatase	0.236	-2.09	0.000105363	2	1	214.7
High	Q2TNB3	PSME2	Cell migration-inducing protein 22	0.333	-1.59	0.00843042	4	26	27.3
High	Q53EW8	TST	Sulfurtransferase (Fragment)	0.01	-6.64	3.53488e-16	2	14	33.4
High	Q562R1	ACTBL2	Beta-actin-like protein 2	0.03	-5.05	3.53488e-16	8	21	42
High	Q59E85	CAV1	Caveolin (Fragment)	4.585	2.2	0.00376015	2	14	25.1
High	Q5QNW6	H2BC18	Histone H2B type 2-F	0.433	-1.21	0.00255125	5	33	13.9
High	Q5T321	NBEA	Neurobeachin	0.114	-3.14	0.000670328	3	2	330.2
High	Q5TD07	NQO2	N-ribosyldihydronicotinamide:quinone reductase 2	0.376	-1.41	0.0320508	2	15	21.5
High	Q5U0N1	MLF2	MLF2 protein	0.064	-3.96	3.92332e-11	2	14	28.1
High	Q5W0H4	TPT1	Tumor protein, translationally-controlled 1	0.448	-1.16	0.0197655	5	50	21.5
High	Q6IPX4	RPS16	RPS16 protein	0.362	-1.46	0.00659694	2	14	17.1
High	Q6NVI1	MARCKS	MARCKS protein (Fragment)	3.514	1.81	0.000338421	3	35	14.9
High	Q6YP21	KYAT3	Kynurenine--oxoglutarate transaminase 3	3.467	1.79	0.00370721	3	13	51.4
High	Q8N111	CEND1	Cell cycle exit and neuronal differentiation protein 1	0.306	-1.71	0.0199009	2	32	14.9
High	Q8N3F0	MTURN	Maturin	4.572	2.19	0.000777155	2	22	14.9
High	Q8WY54	PPM1E	Protein phosphatase 1E	0.216	-2.21	0.00119109	5	7	83.9
High	Q92556	ELMO1	Engulfment and cell motility protein 1	4.658	2.22	0.00997731	2	5	83.8
High	Q92561	PHYHIP	Phytanoyl-CoA hydroxylase-interacting protein	0.126	-2.98	3.53488e-16	6	22	37.5
High	Q96A00	PPP1R14A	Protein phosphatase 1 regulatory subunit 14A	4.05	2.02	6.09419e-05	2	16	16.7
High	Q96EY1	DNAJA3	DnaJ homolog subfamily A member 3, mitochondrial	0.247	-2.01	0.00499656	2	7	52.5
High	Q96SB3	PPP1R9B	Neurabin-2	3.445	1.78	0.000720528	2	5	89.3
High	Q99726	SLC30A3	Probable proton-coupled zinc antiporter SLC30A3	0.17	-2.55	1.44394e-06	2	11	41.9
High	Q99961	SH3GL1	Endophilin-A2	7.58	2.92	4.5088e-07	4	9	41.5
High	Q9BUM6	COL6A2	COL6A2 protein	9.275	3.21	9.1521e-12	5	22	47.4
High	Q9H313	TTYH1	Protein tweety homolog 1	0.405	-1.3	0.0184226	2	6	49
High	Q9H4G4	GLIPR2	Golgi-associated plant pathogenesis-related protein 1	2.411	1.27	0.0126569	2	23	17.2
High	Q9NQR4	NIT2	Omega-amidase NIT2	0.112	-3.16	6.20224e-10	2	10	30.6
High	Q9UMF0	ICAM5	Intercellular adhesion molecule 5	0.438	-1.19	0.00314296	11	17	97.1
High	Q9UN36	NDRG2	Protein NDRG2	9.448	3.24	5.02512e-12	9	43	40.8
High	Q9UP60	SNC73	SNC73 protein	2.961	1.57	0.00316895	3	17	40.9

## Sheet: Putamen
Protein FDR Confidence	Accession	Gene Names	Description	Abundance Ratio	Abundance Ratio (log2)	Adj. P-Value	Peptides	Coverage [%]	MW [kDa]
High	A0A024QZT9	NQO2	NAD(P)H dehydrogenase, quinone 2, isoform CRA_a	3.886	1.96	0.0038291	2	17	25.9
High	A0A024R222	PSAT1	Phosphoserine aminotransferase	0.411	-1.28	0.0101391	11	28	40.4
High	A0A024R674	SPTB	Spectrin beta chain	2.768	1.47	0.0428836	10	5	267.6
High	A0A024R6N5	SERPINA1	Serpin peptidase inhibitor, clade A (Alpha-1 antiproteinase, antitrypsin), member 1, isoform CRA_a	2.944	1.56	2.04434e-07	19	55	46.7
High	A0A024R6P0	SERPINA3	Serpin peptidase inhibitor, clade A (Alpha-1 antiproteinase, antitrypsin), member 3, isoform CRA_c	4.404	2.14	3.47991e-09	6	22	47.6
High	A0A087WT59	TTR	Transthyretin	5.775	2.53	1.38606e-09	4	76	12.6
High	A0A087WY55	VTA1	Chromosome 6 open reading frame 55, isoform CRA_b	0.139	-2.84	2.24555e-06	2	11	31.1
High	A0A087X090	FDPS	Farnesyl pyrophosphate synthase	4.016	2.01	2.02448e-05	3	38	28.6
High	A0A088QF11	SLC44A2	Choline transporter-like protein	2.49	1.32	0.0136302	2	3	79.9
High	A0A0A0MRB5	MADD	MAP kinase-activating death domain protein	100	6.64	1.40857e-16	4	5	176.4
High	A0A0E3H6T4	wfs1	Wolframin (Fragment)	0.184	-2.45	0.000791882	3	8	68.7
High	A0A0S2Z3P9	ACADSB	Acyl-CoA dehydrogenase short/branched chain isoform 1 (Fragment)	0.279	-1.84	0.010777	2	10	47.5
High	A0A0S2Z5R7	NDRG4	NDRG family member 4 isoform 2 (Fragment)	0.405	-1.3	0.0251091	7	38	38.4
High	A0A140TA86	MICOS13	MIC	2.444	1.29	0.00580614	2	37	15.4
High	A0A140VK08	CALB2	Calretinin	0.39	-1.36	0.0400278	5	23	31.5
High	A0A1B0GWA6	SCN2A	Sodium channel protein	0.207	-2.27	0.0189304	3	3	213
High	A0A1U9X7H4	CFB	C3/C5 convertase	6.267	2.65	0.000492623	2	4	85.5
High	A0A1W2PRL5	NECAP1	NECAP endocytosis associated 1	17.24	4.11	3.10915e-15	2	12	28
High	A0A384MDQ7	SERPINA1	Epididymis secretory sperm binding protein	2.673	1.42	7.32033e-05	19	55	46.7
High	A0A384N679	CPE	Carboxypeptidase E	0.261	-1.94	0.00320702	3	10	53.1
High	A0A385HVZ2	HBA2	Mutant hemoglobin subunit alpha 2	5.58	2.48	0.00139986	9	84	15.3
High	A0A3B3ISJ6	PDE10A	Phosphodiesterase	4.608	2.2	2.39958e-13	16	33	89.5
High	A0A3S8NFS6	SERPINC1	ATIII-T1	6.743	2.75	1.82233e-05	3	19	47.1
High	A0A411L9P7	ND4	NADH-ubiquinone oxidoreductase chain 4	2.095	1.07	0.0353892	3	10	51.5
High	A0A4Y5WWT4	PTPRN	Protein tyrosine phosphatase receptor type N transcript variant 1	0.233	-2.1	0.00178052	5	8	105.7
High	A0A654IBU3	CXNK2	Gap junction protein	0.254	-1.98	0.000140618	3	8	43
High	A0A669KBF5	TMEM30A	Cell cycle control protein	0.374	-1.42	0.0102306	4	14	32.5
High	A0A7I2V2D2	SERPING1	Serpin family G member 1	4.597	2.2	0.00179382	3	14	53.2
High	A0A7I2V3T0	CD9	CD9 molecule	2.585	1.37	4.87875e-06	3	10	24
High	A0A7I2V4F7	PPP1CA	Serine/threonine-protein phosphatase	3.191	1.67	0.0390363	5	23	37.8
High	A0A7P0Z441	AGT	Angiotensinogen	2.927	1.55	0.0298918	2	14	30.5
High	A0A8V8TN05	SLC44A1	Choline transporter-like protein	2.866	1.52	6.98191e-06	5	10	80.8
High	A0A8V8TNX9	PKM	Pyruvate kinase	3.709	1.89	2.9964e-10	35	61	65.8
High	A5PL27	CP	CP protein	2.93	1.55	0.000203613	7	12	122.1
High	A6QKW0	SHINC3	SHINC3	0.192	-2.38	7.9002e-06	2	8	27.9
High	A8K008	IGHV3-15	Ig-like domain-containing protein	2.526	1.34	8.24009e-06	14	38	51.6
High	A8K237	CYB5R2	NADH-cytochrome b5 reductase	3.328	1.73	5.06929e-05	3	14	31.5
High	A8K7G2	HTRA2	cDNA FLJ75762, highly similar to Homo sapiens protease, serine, 25 (PRSS25), nuclear gene encodingmitochondrial protein, transcript variant 1, mRNA	0.292	-1.78	0.0265935	3	14	48.8
High	A8K9T9	PFAS	phosphoribosylformylglycinamidine synthase	0.01	-6.64	1.40857e-16	2	2	144.6
High	B2RBV7	CUL4A	cDNA, FLJ95721, highly similar to Homo sapiens cullin 4A (CUL4A), mRNA	0.128	-2.97	0.000256551	2	4	76.8
High	B3KM42	DYNC1LI1	Dynein light intermediate chain	8.415	3.07	1.40857e-16	3	14	41.1
High	B4DI57	TF	cDNA FLJ54111, highly similar to Serotransferrin	3.008	1.59	4.43116e-05	18	37	63.4
High	B4DJC1	NINJ2	cDNA FLJ56349, highly similar to Homo sapiens ninjurin 2 (NINJ2), mRNA	4.773	2.25	0.00370226	2	11	18.4
High	B4DSL6	ANLN	cDNA FLJ57190, highly similar to Actin-binding protein anillin	12.512	3.65	1.66749e-09	3	3	110.8
High	B4DT57	STK24	cDNA FLJ61383, highly similar to Serine/threonine-protein kinase 24	3.329	1.74	0.0135106	2	5	50
High	B7Z3W6	PRKCG	Protein kinase C	0.439	-1.19	0.0259114	10	23	79.7
High	B7ZVZ1	SEPT8	Septin	0.192	-2.38	0.0114074	14	36	49.5
High	B8ZWD1	DBI	Diazepam binding inhibitor, acyl-CoA binding protein	0.266	-1.91	0.000321552	4	48	11.1
High	C9IZY8	FMNL2	Formin like 2	2.013	1.01	0.00905915	5	7	124
High	D6RF35	GC	Vitamin D-binding protein	3.255	1.7	0.000163579	4	10	53
High	E2RVJ0	SLC4A1	Anion exchange protein	2.469	1.3	0.000116911	11	20	101.9
High	E7EN89	TOLLIP	Toll interacting protein	0.209	-2.26	1.87256e-06	2	9	27
High	E7EWD3	ADAM23	ADAM metallopeptidase domain 23	10.596	3.41	6.72474e-13	2	6	92
High	E9PL57	NEDD8-MDP1	NEDD8-MDP1 readthrough (Fragment)	28.554	4.84	1.40857e-16	2	19	19.5
High	E9PM35	ARRB1	Arrestin beta 1 (Fragment)	2.146	1.1	0.00104375	4	23	29.2
High	F8VZX2	PCBP2	Poly(rC) binding protein 2	3.226	1.69	1.75616e-08	4	26	33.8
High	F8WJN3	CPSF6	Cleavage and polyadenylation specificity factor subunit 6	0.232	-2.11	0.0321711	2	8	52.2
High	J3KSJ8	PPP1R1B	Protein phosphatase 1 regulatory inhibitor subunit 1B (Fragment)	4.118	2.04	5.5785e-06	2	19	16.6
High	J3QRN6	MYO1D	Myosin ID	2.774	1.47	0.00129589	4	6	111.2
High	J3QRT6	SEPTIN4	Septin 4	2.029	1.02	0.00333425	6	20	38.4
High	O43488	AKR7A2	Aflatoxin B1 aldehyde reductase member 2	0.42	-1.25	0.0321711	2	8	39.6
High	P01861	IGHG4	Immunoglobulin heavy constant gamma 4	4.513	2.17	0.000287384	7	24	43.8
High	P02671	FGA	Fibrinogen alpha chain	2.428	1.28	9.87036e-05	9	12	94.9
High	P02675	FGB	Fibrinogen beta chain	2.066	1.05	0.000500961	13	33	55.9
High	P02686-3	MBP	Isoform 3 of Myelin basic protein	2.997	1.58	1.27748e-07	9	40	21.5
High	P02689	PMP2	Myelin P2 protein	4.739	2.24	2.80121e-06	2	17	14.9
High	P02763	ORM1	Alpha-1-acid glycoprotein 1	2.335	1.22	0.000491283	2	12	23.5
High	P02768	ALB	Albumin	2.317	1.21	5.19569e-05	37	56	69.3
High	P02790	HPX	Hemopexin	2.727	1.45	8.59302e-06	6	22	51.6
High	P05109	S100A8	Protein S100-A8	7.745	2.95	5.40047e-11	2	25	10.8
High	P05546	SERPIND1	Heparin cofactor 2	3.612	1.85	0.0223925	2	3	57
High	P06702	S100A9	Protein S100-A9	15.257	3.93	1.40857e-16	3	43	13.2
High	P09543	CNP	2',3'-cyclic-nucleotide 3'-phosphodiesterase	2.321	1.21	5.04533e-05	30	59	47.5
High	P0C0L5	C4B	Complement C4-B	8.806	3.14	1.73853e-08	20	21	192.6
High	P0DOX6	LOC102723407	Immunoglobulin mu heavy chain	9.433	3.24	1.40857e-16	6	17	63.4
High	P11169	SLC2A3	Solute carrier family 2, facilitated glucose transporter member 3	2.162	1.11	0.00175378	3	12	53.9
High	P13521	SCG2	Secretogranin-2	0.318	-1.65	0.00093308	8	17	70.9
High	P20916	MAG	Myelin-associated glycoprotein	3.435	1.78	2.9521e-09	9	20	69
High	P24539	ATP5PB	ATP synthase F(0) complex subunit B1, mitochondrial	2.188	1.13	0.000167476	14	46	28.9
High	P25325	MPST	3-mercaptopyruvate sulfurtransferase	2.724	1.45	7.0892e-05	4	21	33.2
High	P27361	MAPK3	Mitogen-activated protein kinase 3	0.354	-1.5	0.0181596	8	25	43.1
High	P33402	GUCY1A2	Guanylate cyclase soluble subunit alpha-2	2.578	1.37	0.00286426	2	3	81.7
High	P39023	RPL3	Large ribosomal subunit protein uL3	0.335	-1.58	0.0156092	2	9	46.1
High	P50570-4	DNM2	Isoform 4 of Dynamin-2	100	6.64	1.40857e-16	14	17	97.9
High	P60201	PLP1	Myelin proteolipid protein	3.089	1.63	5.73606e-08	6	23	30.1
High	Q07954	LRP1	Prolow-density lipoprotein receptor-related protein 1	0.244	-2.03	0.000234744	5	1	504.3
High	Q0KKI6	IGKV2D-29	Immunoblobulin light chain (Fragment)	3.249	1.7	1.45712e-08	8	45	24
High	Q12979	ABR	Active breakpoint cluster region-related protein	2.016	1.01	0.0122744	7	13	97.5
High	Q14008	CKAP5	Cytoskeleton-associated protein 5	9.379	3.23	1.85464e-06	2	2	225.4
High	Q562V5	ACT	Actin-like protein (Fragment)	8.02	3	1.2449e-10	2	47	11.4
High	Q59EJ6	MOG	Myelin-oligodendrocyte glycoprotein (Fragment)	2.959	1.57	1.7826e-07	10	32	29.2
High	Q59F25	COL6A3	Alpha 3 type VI collagen isoform 5 variant (Fragment)	0.177	-2.5	0.0014831	2	2	182.9
High	Q59FA2	SRSF1	Splicing factor, arginine/serine-rich 1 (Splicing factor 2, alternate splicing factor) variant (Fragment)	0.262	-1.93	0.00320702	2	15	25.6
High	Q5T5C7	SARS1	serine--tRNA ligase	3.169	1.66	3.15214e-07	4	12	61.3
High	Q5TCU3	TPM2	Tropomyosin 2	5.819	2.54	6.81458e-06	11	39	32.8
High	Q6FG43	FLOT2	Flotillin	0.342	-1.55	0.000476871	7	25	41.7
High	Q6FGY1	HPCAL1	HPCAL1 protein	0.106	-3.23	1.41702e-08	6	30	22.3
High	Q6FID4	SARA1	SARA1 protein	0.44	-1.18	0.0270218	4	40	22.3
High	Q6N093	DKFZp686I04196	Uncharacterized protein DKFZp686I04196 (Fragment)	2.902	1.54	2.95298e-07	10	33	46
High	Q6NV74	KIAA1211L	CRACD-like protein	4.558	2.19	0.000663235	2	4	102.1
High	Q6ZVM7	TOM1L2	TOM1-like protein 2	3.37	1.75	0.00419897	3	10	55.5
High	Q7Z6G3	NECAB2	N-terminal EF-hand calcium-binding protein 2	0.37	-1.43	0.00703974	7	33	43.2
High	Q8IXI2	RHOT1	Mitochondrial Rho GTPase 1	2.536	1.34	0.000360132	4	7	70.7
High	Q8N355	IGL	IGL@ protein	2.987	1.58	1.85217e-06	5	33	24.8
High	Q8N4C8	MINK1	Misshapen-like kinase 1	2.338	1.23	0.000395328	4	4	149.7
High	Q96DA2	RAB39B	Ras-related protein Rab-39B	4.803	2.26	0.00125943	4	18	24.6
High	Q9HAV7	GRPEL1	GrpE protein homolog 1, mitochondrial	2.856	1.51	0.00223676	2	11	24.3
High	Q9NP72	RAB18	Ras-related protein Rab-18	0.217	-2.2	1.11905e-05	2	15	23
High	Q9NP81	SARS2	Serine--tRNA ligase, mitochondrial	0.145	-2.78	0.00198105	2	11	58.2
High	Q9NRN7	AASDHPPT	L-aminoadipate-semialdehyde dehydrogenase-phosphopantetheinyl transferase	4.134	2.05	0.00195782	2	8	35.8
High	Q9NZW5	MPP6	Protein PALS2	0.213	-2.23	0.00772997	3	15	61.1
High	Q9UHG2	PCSK1N	ProSAAS	0.236	-2.08	3.85334e-06	5	20	27.4
High	Q9UJQ1	LAMP5	Lysosome-associated membrane glycoprotein 5	0.279	-1.84	9.58994e-05	4	23	31.5
High	Q9Y2T4	PPP2R2C	Serine/threonine-protein phosphatase 2A 55 kDa regulatory subunit B gamma isoform	2.678	1.42	0.0403142	3	8	51.5
High	Q9Y6K8	AK5	Adenylate kinase isoenzyme 5	0.26	-1.94	0.00467132	3	6	63.3
High	R4SBI6	EPHX1	Epoxide hydrolase	0.416	-1.26	0.0321855	6	17	52.9
High	U3KX66	ATP8	ATP synthase protein 8	2.148	1.1	0.0184994	2	32	8
High	U6A3P2	HBA2	Mutant hemoglobin alpha 2 globin chain (Fragment)	3.137	1.65	5.96472e-06	3	100	4.4
High	V9GYM3	APOA2	Apolipoprotein A-II	7.2	2.85	2.3288e-10	5	44	14.9
High	V9GYM8	ARHGEF2	Rho guanine nucleotide exchange factor 2	2.574	1.36	0.000197282	6	10	116
High	V9HWE3	CA1	Carbonic anhydrase	2.181	1.13	0.000178634	11	75	28.9

## Sheet: Caudate Nucleus
Protein FDR Confidence	Accession	Gene	Description	Abundance Ratio	Abundance Ratio (log2)	Adj. P-Value	Peptides	Coverage [%]	MW [kDa]
High	A0A024R0L6	PAFAH1B3	Epididymis secretory sperm binding protein	0.467	-1.1	0.015144	5	34	25.7
High	A0A024R222	PSAT1	Phosphoserine aminotransferase	0.446	-1.16	0.00139859	13	32	40.4
High	A0A024R2L6	RPSA	Small ribosomal subunit protein uS2	0.415	-1.27	0.0240504	4	21	32.8
High	A0A024R884	TNC	Tenascin C (Hexabrachion), isoform CRA_a	0.181	-2.47	3.70123e-05	4	3	240.8
High	A0A088QF11	SLC44A2	Choline transporter-like protein	2.895	1.53	0.00619107	2	4	79.9
High	A0A0U1RQC5	NRXN3	Neurexin 3	3.008	1.59	0.00820463	2	2	162.2
High	A0A1W2PRL5	NECAP1	NECAP endocytosis associated 1	2.14	1.1	0.0221559	3	23	28
High	A0A286YFF7	PPT1	Palmitoyl-protein thioesterase 1	0.378	-1.4	0.000532516	6	29	37.1
High	A0A4D5RAG0	ANXA1	Annexin	0.309	-1.69	0.000385229	5	28	30.1
High	A0A654IBU3	CXNK2	Gap junction protein	0.214	-2.23	1.23964e-09	3	8	43
High	A0A7I2V464	NONO	Non-POU domain containing octamer binding	0.353	-1.5	0.0178933	2	10	42
High	A0A8V8TQ37	OGT	UDP-N-acetylglucosamine--peptide N-acetylglucosaminyltransferase 110 kDa subunit	0.301	-1.73	0.0210002	3	5	114.3
High	A0A994J4W8	ANK1	Ankyrin 1	4.067	2.02	0.0375127	4	2	214.3
High	A8K1H8	MBP	Myelin basic protein	4.372	2.13	0.00117409	6	31	20.3
High	B4DLN1	SLC25A10-2	cDNA FLJ60124, highly similar to Mitochondrial dicarboxylate carrier	3.289	1.72	0.0134803	4	13	48.1
High	B4DZK8	STOM	cDNA FLJ61192, highly similar to Erythrocyte band 7 integral membrane protein	2.674	1.42	0.00087878	6	40	30.8
High	B4E0C7	TPP1	Tripeptidyl-peptidase 1	0.45	-1.15	0.00424295	5	18	53.8
High	B8ZWD1	DBI	Diazepam binding inhibitor, acyl-CoA binding protein	0.449	-1.16	0.00962386	4	48	11.1
High	C9JZR2	CTNND1	Catenin delta 1	4.14	2.05	0.0142156	2	4	104.8
High	D3DU87	CASKIN1	CASK interacting protein 1, isoform CRA_a	0.323	-1.63	0.0415524	3	5	140.9
High	D6RF35	GC	Vitamin D-binding protein	3.679	1.88	0.0099149	2	8	53
High	E2RVJ0	SLC4A1	Anion exchange protein	2.853	1.51	6.63792e-06	9	18	101.9
High	E5KSX8	TFAM	Mitochondrial transcription factor A	0.323	-1.63	0.00673895	4	19	29.1
High	E9PFZ2	CP	Ceruloplasmin	7.333	2.87	2.24965e-05	2	4	108.8
High	F2Z2J1	RPS6KA2	Ribosomal protein S6 kinase	0.122	-3.04	9.90343e-06	2	4	85.6
High	F8VZX2	PCBP2	Poly(rC) binding protein 2	3.33	1.74	8.14324e-10	4	26	33.8
High	G3V3A0	SERPINA3	Serpin family A member 3	4.153	2.05	0.00363902	2	15	23.4
High	J3KSJ8	PPP1R1B	Protein phosphatase 1 regulatory inhibitor subunit 1B (Fragment)	3.417	1.77	0.0043794	2	19	16.6
High	O14548	COX7A2L	Cytochrome c oxidase subunit 7A-related protein, mitochondrial	0.284	-1.81	1.10898e-06	4	56	12.6
High	O43598	DNPH1	2'-deoxynucleoside 5'-phosphate N-hydrolase 1	4.709	2.24	6.50569e-06	3	39	19.1
High	P01023	A2M	Alpha-2-macroglobulin	2.217	1.15	0.000112664	21	21	163.2
High	P01861	IGHG4	Immunoglobulin heavy constant gamma 4	3.557	1.83	0.000626661	6	23	43.8
High	P02042	HBD	Hemoglobin subunit delta	2.397	1.26	1.65346e-05	13	87	16
High	P02647	APOA1	Apolipoprotein A-I	2.903	1.54	5.1277e-06	6	25	30.8
High	P02763	ORM1	Alpha-1-acid glycoprotein 1	2.503	1.32	0.00205052	2	12	23.5
High	P02768	ALB GIG20	Albumin	2.401	1.26	1.59409e-05	34	56	69.3
High	P02790	HPX	Hemopexin	11.209	3.49	8.46643e-10	2	8	51.6
High	P07305	H1-0	Histone H1.0	0.229	-2.13	8.08224e-06	2	11	20.9
High	P0DOX6	LOC102723407	Immunoglobulin mu heavy chain	10.879	3.44	4.90909e-08	2	5	63.4
High	P14136	GFAP	Glial fibrillary acidic protein	0.255	-1.97	2.60421e-10	42	76	49.9
High	P15559	NQO1	NAD(P)H dehydrogenase [quinone] 1	0.233	-2.1	0.000159684	4	23	30.8
High	P20340	RAB6A	Ras-related protein Rab-6A	3.02	1.59	0.000528601	5	34	23.6
High	P23677	ITPKA	Inositol-trisphosphate 3-kinase A	0.35	-1.52	0.0446081	2	8	51
High	P39023	RPL3	Large ribosomal subunit protein uL3	0.145	-2.79	6.72476e-09	2	8	46.1
High	P49755	TMED10	Transmembrane emp24 domain-containing protein 10	0.087	-3.52	2.38059e-10	2	12	25
High	P50502	ST13	Hsc70-interacting protein	0.379	-1.4	3.74982e-05	4	13	41.3
High	P52943	CRIP2	Cysteine-rich protein 2	2.139	1.1	0.00968279	3	32	22.5
High	P62917	RPL8	Large ribosomal subunit protein uL2	0.359	-1.48	0.0367278	2	16	28
High	P68871	HBB	Hemoglobin subunit beta	3.166	1.66	4.42694e-09	16	90	16
High	P84243	H3-3A	Histone H3.3	0.492	-1.02	0.00856649	4	43	15.3
High	Q08722	CD47	Leukocyte surface antigen CD47	0.447	-1.16	0.00142621	4	9	35.2
High	Q16143	SNCB	Beta-synuclein	2.391	1.26	1.76523e-05	5	38	14.3
High	Q16775	HAGH	Hydroxyacylglutathione hydrolase, mitochondrial	0.494	-1.02	0.0091386	5	26	33.8
High	Q4J6C6	PREPL	Prolyl endopeptidase-like	0.281	-1.83	0.00373761	3	5	83.9
High	Q4VB24	HIST1H1E	Histone cluster 1, H1e	0.471	-1.09	0.00396103	5	16	21.9
High	Q53GR7	SLC25A13	Solute carrier family 25, member 13 (Citrin) variant (Fragment)	0.361	-1.47	0.0282926	7	15	74.1
High	Q5QNW6	H2BC18	Histone H2B type 2-F	0.34	-1.56	2.13463e-06	5	33	13.9
High	Q5T321	NBEA	Neurobeachin	0.137	-2.86	0.00050677	4	3	330.2
High	Q5VW32	BROX	BRO1 domain-containing protein BR	0.185	-2.44	0.00114557	2	12	46.4
High	Q6IPX4	RPS16	RPS16 protein	0.442	-1.18	0.0421489	2	14	17.1
High	Q6YP21	KYAT3	Kynurenine--oxoglutarate transaminase 3	4.916	2.3	1.39496e-05	2	9	51.4
High	Q8N111	CEND1	Cell cycle exit and neuronal differentiation protein 1	0.217	-2.21	0.0111513	2	21	14.9
High	Q8NB88	DGLUCY	cDNA FLJ34075 fis, clone FCBBF3003216	0.361	-1.47	0.00367357	4	17	52.6
High	Q8TBX8	PIP4K2C	Phosphatidylinositol 5-phosphate 4-kinase type-2 gamma	2.907	1.54	4.52542e-06	5	23	47.3
High	Q96FQ6	S100A16	Protein S100-A16	0.26	-1.95	0.0163878	2	29	11.8
High	Q96PE5	OPALIN	Opalin	0.315	-1.67	0.00121619	3	21	15.7
High	Q99426	TBCB	Tubulin-folding cofactor B	6.8	2.77	3.80287e-06	3	21	27.3
High	Q99961	SH3GL1	Endophilin-A2	2.917	1.54	0.00114538	2	7	41.5
High	Q9BR01	SULT4A1	Sulfotransferase 4A1	8.117	3.02	4.17313e-05	3	26	33.1
High	Q9BSV4	SFPQ	SFPQ protein (Fragment)	0.304	-1.72	0.000843711	5	15	68.6
High	Q9GZV7	HAPLN2	Hyaluronan and proteoglycan link protein 2	0.422	-1.24	0.000453774	7	22	37.8
High	Q9NP72	RAB18	Ras-related protein Rab-18	0.273	-1.87	4.82486e-07	3	17	23
High	Q9P2R3	ANKFY1	Rabankyrin-5	3.73	1.9	0.000330082	3	4	128.3
High	Q9UP60	SNC73	SNC73 protein	2.737	1.45	0.00529256	2	13	40.9
High	Q9Y3I0	RTCB	RNA-splicing ligase RtcB homolog	0.29	-1.79	0.00366711	3	11	55.2
High	Q9Y6I3	EPN1	Epsin-1	6.176	2.63	2.49121e-16	5	14	60.3
High	U3KX66	ATP8	ATP synthase protein 8	2.6	1.38	0.0213339	2	32	8
High	V9HWE3	HEL-S-11	Carbonic anhydrase	2.388	1.26	1.82641e-05	10	66	28.9
High	V9HWG9	HEL-S-21	Glutathione S-transferase omega	0.389	-1.36	7.0243e-05	11	60	27.5
High	X5DR03	GSTM1	glutathione transferase (Fragment)	0.23	-2.12	9.34971e-06	7	36	25.7
