# Supplementary material for: Proteomic Insights into Heroin Use: Links to Neurodegeneration
Source: Mol Neurobiol. 2026 Feb 21;63(1):462. doi: 10.1007/s12035-026-05757-4 (PMC12923500; doi:10.1007/s12035-026-05757-4)
Supplement: Supplementary file 2 — Supplementary file2 (XLSX 18 kb) [file 12035_2026_5757_MOESM2_ESM.xlsx]

## Sheet: GO Analysis
HIPPOCAMPUS	Cellular Component
	# ID	Description	observed gene count	background gene count	false discovery rate	matching proteins in your network (labels)
	GO:0070062	Extracellular exosome	37	2096	1.39e-11	PSME2,ACTA2,DNPH1,CPNE5,KRT1,PMP2,LAMC1,SLC4A1,STOM,COL1A2,COL6A2,LAMB2,PRKACA,BGN,PRELP,NDRG3,HP,COL4A2,CSRP1,S100A9,OGN,ANXA1,GLIPR2,RPS16,NQO2,PTPRD,NIT2,MYH11,ACTBL2,ATP6V1F,TXNRD1,H2BC18,NDRG2,TPT1,MARCKS,IGKV1D-33,PPT1
	GO:0005615	Extracellular space	41	3247	3.31e-09	DCN,PSME2,ACTA2,COL1A1,DNPH1,CPNE5,KRT1,PMP2,LAMC1,SLC4A1,TNC,STOM,COL1A2,COL6A2,LAMB2,PRKACA,BGN,PRELP,NDRG3,HP,COL4A2,CSRP1,S100A9,OGN,ANXA1,GLIPR2,RPS16,NQO2,PTPRD,NIT2,MYH11,TST,ACTBL2,ATP6V1F,TXNRD1,H2BC18,NDRG2,TPT1,MARCKS,IGKV1D-33,PPT1
	GO:0031982	Vesicle	44	3957	2.05e-08	PSME2,ACTA2,COL1A1,DNPH1,SLC30A3,CPNE5,KRT1,PMP2,LAMC1,SLC4A1,SH3GL1,STOM,COL1A2,COL6A2,LAMB2,PRKACA,AOC3,BGN,CAV1,PRELP,NDRG3,HP,COL4A2,RYR2,CSRP1,S100A9,OGN,ANXA1,GLIPR2,RPS16,NQO2,PTPRD,NIT2,MYH11,ACTBL2,ATP6V1F,AP3M2,TXNRD1,H2BC18,NDRG2,TPT1,MARCKS,IGKV1D-33,PPT1
	GO:0005737	Cytoplasm	76	12056	5.18e-07	DCN,MLF2,ATP5F1D,PSME2,ACTA2,COL1A1,DNPH1,SLC30A3,KRT1,GFAP,PMP2,HTRA2,LAMC1,KYAT3,UBE2K,DNAJA3,SLC4A1,CCDC6,PRKCG,TNC,SH3GL1,ACAA2,STOM,COL1A2,COL6A2,PPP1R14A,LAMB2,QARS1,PRKACA,ELMO1,AOC3,PPM1E,PHYHIP,MTURN,BGN,CAV1,PRELP,NDRG3,PLEKHB1,HP,COL4A2,MT-CO1,RYR2,CSRP1,ECHS1,S100A9,OGN,TTYH1,ANXA1,GLIPR2,RPS16,REEP5,NQO2,SNCB,NIT2,MYH11,PTK2B,NBEA,AKAP12,TST,EIF4G1,ACTBL2,ATP6V1F,PGM3,AP3M2,TXNRD1,H2…
	GO:0062023	Collagen-containing extracellular matrix	14	407	6.60e-07	DCN,COL1A1,KRT1,LAMC1,TNC,COL1A2,COL6A2,LAMB2,BGN,PRELP,COL4A2,S100A9,OGN,ANXA1
	GO:0030054	Cell junction	28	2115	5.68e-06	SLC30A3,DNAJA3,PRKCG,TNC,SH3GL1,LAMB2,PRKACA,NPTXR,CAV1,GIT2,CSRP1,S100A9,TTYH1,ANXA1,KCTD12,RPS16,PTPRD,SNCB,PTK2B,AKAP12,EIF4G1,ACTBL2,ATP6V1F,AP3M2,MARCKS,PPP1R9B,PPT1,RPS27
	GO:0045202	Synapse	21	1350	2.93e-05	SLC30A3,DNAJA3,PRKCG,SH3GL1,LAMB2,PRKACA,NPTXR,GIT2,TTYH1,KCTD12,PTPRD,SNCB,PTK2B,AKAP12,EIF4G1,ACTBL2,ATP6V1F,AP3M2,PPP1R9B,PPT1,RPS27
	GO:0098637	Protein complex involved in cell-matrix adhesion	3	14	0.0070	LAMC1,TNC,LAMB2
	GO:0043202	Lysosomal lumen	5	97	0.0101	DCN,BGN,PRELP,OGN,PPT1
	GO:0005925	Focal adhesion	9	416	0.0102	TNC,CAV1,GIT2,CSRP1,ANXA1,RPS16,PTK2B,AKAP12,MARCKS
	GO:0005584	Collagen type I trimer	2	2	0.0121	COL1A1,COL1A2
	GO:0005622	Intracellular anatomical structure	77	14891	0.0154	DCN,MLF2,ATP5F1D,PSME2,ACTA2,COL1A1,DNPH1,SLC30A3,KRT1,GFAP,PMP2,HTRA2,LAMC1,KYAT3,UBE2K,DNAJA3,SLC4A1,CCDC6,PRKCG,TNC,SH3GL1,ACAA2,STOM,COL1A2,COL6A2,PPP1R14A,LAMB2,QARS1,PRKACA,ELMO1,AOC3,PPM1E,PHYHIP,MTURN,BGN,CAV1,PRELP,NDRG3,PLEKHB1,GIT2,HP,COL4A2,MT-CO1,RYR2,CSRP1,ECHS1,S100A9,OGN,TTYH1,ANXA1,GLIPR2,RPS16,REEP5,NQO2,SNCB,NIT2,MYH11,PTK2B,NBEA,AKAP12,TST,EIF4G1,ACTBL2,ATP6V1F,PGM3,AP3M2,TXNR…
	GO:0070161	Anchoring junction	16	1325	0.0154	SLC30A3,DNAJA3,PRKCG,TNC,SH3GL1,CAV1,GIT2,CSRP1,ANXA1,KCTD12,RPS16,PTK2B,AKAP12,ATP6V1F,MARCKS,PPP1R9B
	GO:0098644	Complex of collagen trimers	3	22	0.0155	COL1A1,COL1A2,COL4A2
	GO:0043260	laminin-11 complex	2	3	0.0164	LAMC1,LAMB2
	Molecular Function
	# ID	Description	observed gene count	background gene count	false discovery rate	matching proteins in your network (labels)
	GO:0005198	Structural molecule activity	20	776	4.55e-07	DCN,COL1A1,KRT1,GFAP,LAMC1,CCDC6,TNC,COL1A2,COL6A2,LAMB2,BGN,PRELP,COL4A2,CSRP1,RPS16,PTPRD,MYH11,ACTBL2,H2BC18,RPS27
	GO:0005201	Extracellular matrix structural constituent	10	131	1.07e-06	DCN,COL1A1,LAMC1,TNC,COL1A2,COL6A2,LAMB2,BGN,PRELP,COL4A2
	GO:0019900	Kinase binding	14	785	0.0104	ACTA2,GFAP,DNAJA3,QARS1,PRKACA,PHYHIP,CAV1,RYR2,PTK2B,NBEA,ACTBL2,MAP2K6,MARCKS,PPP1R9B
	GO:0030020	Extracellular matrix structural constituent conferring tensile strength	4	28	0.0122	COL1A1,COL1A2,COL6A2,COL4A2
	GO:0019901	Protein kinase binding	12	702	0.0459	ACTA2,DNAJA3,QARS1,PRKACA,PHYHIP,CAV1,RYR2,PTK2B,NBEA,ACTBL2,MAP2K6,MARCKS
	GO:0030021	Extracellular matrix structural constituent conferring compression resistance	3	15	0.0473	DCN,BGN,PRELP
	Biological Process
	# ID	Description	observed gene count	background gene count	false discovery rate	matching proteins in your network (labels)
	GO:0032502	Developmental process	47	5657	0.0028	DCN,ACTA2,COL1A1,DNPH1,CPNE5,KRT1,GFAP,HTRA2,LAMC1,DNAJA3,SLC4A1,PRKCG,TNC,SH3GL1,COL1A2,LAMB2,QARS1,PRKACA,BGN,CEND1,CAV1,PRELP,NDRG3,GIT2,COL4A2,MT-CO1,RYR2,CSRP1,S100A9,OGN,ANXA1,PTPRD,MYH11,PTK2B,TST,EIF4G1,ACTBL2,PGM3,TXNRD1,RASAL1,NDRG2,TPPP3,MAP2K6,TPT1,MARCKS,PPP1R9B,PPT1
	GO:0048731	System development	36	3867	0.0060	ACTA2,COL1A1,GFAP,HTRA2,DNAJA3,SLC4A1,PRKCG,TNC,SH3GL1,COL1A2,LAMB2,QARS1,PRKACA,BGN,CEND1,CAV1,PRELP,GIT2,COL4A2,MT-CO1,RYR2,S100A9,OGN,ANXA1,PTPRD,MYH11,PTK2B,EIF4G1,ACTBL2,PGM3,NDRG2,TPPP3,MAP2K6,MARCKS,PPP1R9B,PPT1
	GO:0048856	Anatomical structure development	43	5117	0.0060	DCN,ACTA2,COL1A1,DNPH1,KRT1,GFAP,HTRA2,LAMC1,DNAJA3,SLC4A1,PRKCG,TNC,SH3GL1,COL1A2,LAMB2,QARS1,PRKACA,BGN,CEND1,CAV1,PRELP,GIT2,COL4A2,MT-CO1,RYR2,CSRP1,S100A9,OGN,ANXA1,PTPRD,MYH11,PTK2B,TST,EIF4G1,ACTBL2,PGM3,TXNRD1,NDRG2,TPPP3,MAP2K6,MARCKS,PPP1R9B,PPT1
	GO:0007275	Multicellular organism development	37	4209	0.0113	ACTA2,COL1A1,GFAP,HTRA2,DNAJA3,SLC4A1,PRKCG,TNC,SH3GL1,COL1A2,LAMB2,QARS1,PRKACA,BGN,CEND1,CAV1,PRELP,GIT2,COL4A2,MT-CO1,RYR2,S100A9,OGN,ANXA1,PTPRD,MYH11,PTK2B,EIF4G1,ACTBL2,PGM3,TXNRD1,NDRG2,TPPP3,MAP2K6,MARCKS,PPP1R9B,PPT1
	GO:0009888	Tissue development	21	1723	0.0282	ACTA2,COL1A1,DNPH1,KRT1,LAMC1,TNC,COL1A2,LAMB2,PRKACA,BGN,CAV1,COL4A2,RYR2,CSRP1,OGN,ANXA1,MYH11,TST,TXNRD1,TPPP3,MARCKS
	GO:0030154	Cell differentiation	32	3507	0.0282	ACTA2,COL1A1,DNPH1,CPNE5,KRT1,GFAP,HTRA2,LAMC1,DNAJA3,SLC4A1,TNC,LAMB2,PRKACA,CEND1,CAV1,NDRG3,COL4A2,CSRP1,S100A9,ANXA1,PTPRD,MYH11,PTK2B,TST,EIF4G1,ACTBL2,RASAL1,NDRG2,MAP2K6,MARCKS,PPP1R9B,PPT1
	GO:0051354	Negative regulation of oxidoreductase activity	4	28	0.0282	SLC4A1,AOC3,CAV1,HP
	GO:0001558	Regulation of cell growth	10	428	0.0285	DNPH1,CPNE5,TNC,NDRG3,S100A9,PTK2B,EIF4G1,RASAL1,PPP1R9B,PPT1
	GO:0010035	Response to inorganic substance	11	532	0.0287	ATP5F1D,COL1A1,SLC30A3,CPNE5,CAV1,HP,MT-CO1,RYR2,ANXA1,PTK2B,RASAL1
	GO:0042592	Homeostatic process	18	1406	0.0340	SLC30A3,KRT1,LAMC1,UBE2K,DNAJA3,SLC4A1,PRKACA,CAV1,RYR2,S100A9,ANXA1,PTK2B,NBEA,EIF4G1,ATP6V1F,TXNRD1,TPT1,PPT1
	GO:0018149	Peptide cross-linking	4	37	0.0355	DCN,KRT1,BGN,ANXA1
	GO:0030198	Extracellular matrix organization	8	278	0.0355	COL1A1,GFAP,LAMC1,COL1A2,LAMB2,CAV1,COL4A2,MYH11
	GO:0097435	Supramolecular fiber organization	11	570	0.0355	COL1A1,KRT1,GFAP,COL1A2,ELMO1,CSRP1,MYH11,PTK2B,TPPP3,MARCKS,PPP1R9B
	GO:0048513	Animal organ development	29	3246	0.0430	DCN,ACTA2,COL1A1,KRT1,HTRA2,LAMC1,DNAJA3,SLC4A1,TNC,COL1A2,LAMB2,QARS1,BGN,CEND1,CAV1,GIT2,MT-CO1,RYR2,OGN,ANXA1,MYH11,PTK2B,EIF4G1,PGM3,NDRG2,TPPP3,MAP2K6,PPP1R9B,PPT1
PUTAMEN	Cellular Component
	# ID	Description	observed gene count	background gene count	false discovery rate	matching proteins in your network (labels)
	GO:0031982	Vesicle	73	3957	8.00e-20	SLC2A3,SERPIND1,PCSK1N,MPP6,WFS1,TMEM30A,AKR7A2,TTR,LRP1,LAMP5,PMP2,ORM1,SLC4A1,MAPK3,CP,HPX,DYNC1LI1,SERPING1,AASDHPPT,GJA1,COL6A3,PTPRN,ALB,SCG2,FGB,PFAS,TOLLIP,PKM,HBA1,MYO1D,PPP1CA,RPL3,MINK1,PCBP2,ARHGEF2,AGT,VTA1,SERPINC1,APOA2,S100A8,S100A9,RAB39B,SARS1,SAR1A,SLC44A1,STK24,PSAT1,SEPTIN8,TOM1L2,NQO2,CD9,DNM2,CNP,FLOT2,TF,CPE,SEPTIN5,ARRB1,MPST,C4B,SERPINA1,CFB,GC,TMEM33,CA1,IGLL5,SERPINA3,S…
	GO:0070062	Extracellular exosome	54	2096	3.90e-19	SLC2A3,SERPIND1,MPP6,AKR7A2,TTR,PMP2,ORM1,SLC4A1,CP,HPX,SERPING1,AASDHPPT,COL6A3,ALB,FGB,PFAS,TOLLIP,PKM,HBA1,MYO1D,PPP1CA,RPL3,MINK1,PCBP2,AGT,VTA1,SERPINC1,APOA2,S100A8,S100A9,SARS1,SLC44A1,STK24,PSAT1,TOM1L2,NQO2,CD9,DNM2,CNP,FLOT2,TF,CPE,MPST,C4B,SERPINA1,CFB,GC,CA1,IGLL5,SERPINA3,SLC44A2,DBI,ACTB,FGA
	GO:0072562	Blood microparticle	18	118	4.58e-17	ORM1,SLC4A1,CP,HPX,SERPING1,ALB,FGB,HBA1,AGT,SERPINC1,APOA2,TF,C4B,CFB,GC,SERPINA3,ACTB,FGA
	GO:0005615	Extracellular space	60	3247	2.10e-15	SLC2A3,SERPIND1,PCSK1N,MPP6,AKR7A2,TTR,PMP2,ORM1,SLC4A1,CP,HPX,SERPING1,AASDHPPT,COL6A3,ALB,SCG2,FGB,PFAS,TOLLIP,PKM,HBA1,MYO1D,PPP1CA,RPL3,MINK1,PCBP2,AGT,VTA1,SERPINC1,APOA2,S100A8,S100A9,SARS1,SLC44A1,STK24,PSAT1,TOM1L2,NQO2,CD9,DNM2,CNP,FLOT2,TF,CPE,MPST,C4B,SERPINA1,CFB,GC,CA1,IGLL5,SERPINA3,SLC44A2,LOC102723407,IGHV3-15,IGHV3-43D,IGKV2D-29,DBI,ACTB,FGA
	GO:0005576	Extracellular region	61	4175	5.80e-11	SLC2A3,SERPIND1,PCSK1N,MPP6,AKR7A2,TTR,PMP2,ORM1,SLC4A1,ADAM23,CP,HPX,SERPING1,AASDHPPT,COL6A3,ALB,SCG2,FGB,PFAS,TOLLIP,PKM,HBA1,MYO1D,PPP1CA,RPL3,MINK1,PCBP2,AGT,VTA1,SERPINC1,APOA2,S100A8,S100A9,SARS1,SLC44A1,STK24,PSAT1,TOM1L2,NQO2,CD9,DNM2,CNP,FLOT2,TF,CPE,MPST,C4B,SERPINA1,CFB,GC,CA1,IGLL5,SERPINA3,SLC44A2,LOC102723407,IGHV3-15,IGHV3-43D,IGKV2D-29,DBI,ACTB,FGA
	GO:0031410	Cytoplasmic vesicle	45	2482	3.98e-10	SLC2A3,PCSK1N,WFS1,TMEM30A,TTR,LRP1,LAMP5,ORM1,MAPK3,HPX,DYNC1LI1,SERPING1,GJA1,PTPRN,ALB,SCG2,FGB,TOLLIP,PKM,HBA1,MYO1D,ARHGEF2,VTA1,APOA2,S100A8,S100A9,RAB39B,SAR1A,SEPTIN8,TOM1L2,CD9,DNM2,CNP,FLOT2,TF,CPE,SEPTIN5,ARRB1,SERPINA1,TMEM33,SERPINA3,SLC44A2,RAB18,NECAP1,FGA
	GO:0099503	Secretory vesicle	28	1047	3.62e-09	SLC2A3,PCSK1N,WFS1,TMEM30A,TTR,LAMP5,ORM1,DYNC1LI1,SERPING1,PTPRN,ALB,SCG2,FGB,TOLLIP,PKM,S100A8,S100A9,SEPTIN8,CD9,FLOT2,TF,CPE,SEPTIN5,SERPINA1,SERPINA3,SLC44A2,RAB18,FGA
	GO:0030141	Secretory granule	25	873	1.21e-08	SLC2A3,PCSK1N,WFS1,TMEM30A,TTR,ORM1,DYNC1LI1,SERPING1,PTPRN,ALB,SCG2,FGB,TOLLIP,PKM,S100A8,S100A9,CD9,FLOT2,TF,CPE,SERPINA1,SERPINA3,SLC44A2,RAB18,FGA
	GO:0005737	Cytoplasm	100	12056	1.27e-06	SLC2A3,SERPIND1,PCSK1N,WFS1,TMEM30A,AKR7A2,TTR,LRP1,LAMP5,PPP1R1B,PMP2,HTRA2,SRSF1,ORM1,SLC4A1,MAPK3,PRKCG,CP,GRPEL1,ANLN,HPX,CPSF6,DYNC1LI1,SERPING1,AASDHPPT,GUCY1A2,GJA1,FMNL2,COL6A3,PTPRN,ALB,ABR,SCG2,FGB,NECAB2,CALB2,MADD,PFAS,TOLLIP,PKM,HBA1,MYO1D,PPP1CA,RPL3,AK5,MINK1,FDPS,RHOT1,PCBP2,ARHGEF2,MT-ND4,MT-ATP8,AGT,PDE10A,VTA1,SERPINC1,APOA2,S100A8,S100A9,ACADSB,RAB39B,ATP5PB,SARS1,SAR1A,SLC44A…
	GO:0005788	Endoplasmic reticulum lumen	14	312	1.27e-06	SERPIND1,WFS1,MAPK3,CP,SERPING1,COL6A3,ALB,SCG2,SERPINC1,APOA2,TF,SERPINA1,DBI,FGA
	GO:0071944	Cell periphery	64	6015	7.44e-06	SLC2A3,MPP6,TMEM30A,LRP1,LAMP5,HTRA2,ORM1,SLC4A1,MAPK3,PRKCG,ADAM23,CP,ANLN,HPX,DYNC1LI1,SERPING1,GJA1,COL6A3,PTPRN,FGB,NECAB2,MADD,PKM,MYO1D,PPP1CA,ARHGEF2,AGT,SERPINC1,S100A8,S100A9,RAB39B,SLC44A1,MOG,SEPTIN8,CD9,DNM2,MAG,CNP,NDRG4,FLOT2,MBP,TF,CPE,SEPTIN5,ARRB1,C4B,SERPINA1,CFB,IGLL5,CKAP5,SERPINA3,SLC44A2,LOC102723407,RAB18,IGHV3-15,PLP1,IGHV3-43D,IGKV2D-29,SCN2A,NECAP1,ACTB,SPTB,FGA,NINJ2
	GO:0034774	Secretory granule lumen	13	321	1.15e-05	TTR,ORM1,SERPING1,ALB,FGB,TOLLIP,PKM,S100A8,S100A9,TF,SERPINA1,SERPINA3,FGA
	GO:0031091	Platelet alpha granule	8	89	1.22e-05	ORM1,SERPING1,ALB,FGB,CD9,SERPINA1,SERPINA3,FGA
	GO:0012505	Endomembrane system	54	4721	1.52e-05	SLC2A3,SERPIND1,PCSK1N,WFS1,TMEM30A,AKR7A2,TTR,LRP1,LAMP5,HTRA2,ORM1,MAPK3,CP,DYNC1LI1,SERPING1,GJA1,COL6A3,PTPRN,ALB,SCG2,FGB,TOLLIP,PKM,MYO1D,MINK1,ARHGEF2,VTA1,SERPINC1,APOA2,S100A8,S100A9,RAB39B,SAR1A,STK24,SEPTIN8,TOM1L2,CD9,DNM2,NDRG4,FLOT2,TF,CPE,SEPTIN5,ARRB1,SERPINA1,TMEM33,CYB5R2,SERPINA3,SLC44A2,RAB18,EPHX1,DBI,NECAP1,FGA
	GO:0031093	Platelet alpha granule lumen	7	66	2.40e-05	ORM1,SERPING1,ALB,FGB,SERPINA1,SERPINA3,FGA
	Molecular Function
	# ID	Description	observed gene count	background gene count	false discovery rate	matching proteins in your network (labels)
	GO:0004867	Serine-type endopeptidase inhibitor activity	8	98	0.00094	SERPIND1,PCSK1N,SERPING1,COL6A3,AGT,SERPINC1,SERPINA1,SERPINA3
	GO:0005102	Signaling receptor binding	27	1499	0.00094	PCSK1N,TTR,LRP1,ADAM23,SCG2,FGB,NECAB2,MADD,TOLLIP,HBA1,AGT,APOA2,S100A8,S100A9,MOG,CD9,DNM2,MAG,TF,CPE,ARRB1,IGLL5,LOC102723407,IGHV3-15,IGHV3-43D,DBI,FGA
	GO:0036094	Small molecule binding	36	2507	0.00094	SLC2A3,PMP2,MAPK3,PRKCG,GRPEL1,DYNC1LI1,GUCY1A2,ALB,PFAS,PKM,HBA1,MYO1D,AK5,MINK1,RHOT1,PDE10A,APOA2,S100A8,S100A9,ACADSB,RAB39B,SARS1,SAR1A,STK24,PSAT1,SEPTIN8,NQO2,DNM2,CNP,SEPTIN5,GC,CYB5R2,SARS2,RAB18,DBI,ACTB
	GO:0004866	Endopeptidase inhibitor activity	9	177	0.0020	SERPIND1,PCSK1N,SERPING1,COL6A3,AGT,SERPINC1,C4B,SERPINA1,SERPINA3
	GO:0004857	Enzyme inhibitor activity	12	396	0.0037	SERPIND1,PCSK1N,PPP1R1B,SERPING1,COL6A3,AGT,SERPINC1,APOA2,ARRB1,C4B,SERPINA1,SERPINA3
	GO:0034987	Immunoglobulin receptor binding	4	16	0.0037	IGLL5,LOC102723407,IGHV3-15,IGHV3-43D
	GO:0005515	Protein binding	66	7242	0.0064	PCSK1N,WFS1,TTR,LRP1,HTRA2,SRSF1,SLC4A1,MAPK3,ADAM23,CP,GRPEL1,ANLN,DYNC1LI1,GJA1,FMNL2,PTPRN,ALB,SCG2,FGB,NECAB2,MADD,TOLLIP,PKM,HBA1,MYO1D,PPP1CA,PCBP2,ARHGEF2,AGT,VTA1,SERPINC1,APOA2,S100A8,S100A9,ACADSB,RAB39B,SARS1,CUL4A,STK24,PSAT1,MOG,TOM1L2,NQO2,CD9,DNM2,MAG,MBP,TF,CPE,SEPTIN5,ARRB1,MPST,C4B,SERPINA1,CFB,GC,IGLL5,CKAP5,LOC102723407,IGHV3-15,PLP1,IGHV3-43D,DBI,ACTB,SPTB,FGA
	GO:0043168	Anion binding	30	2404	0.0260	PMP2,MAPK3,PRKCG,DYNC1LI1,GUCY1A2,ALB,PFAS,PKM,MYO1D,AK5,MINK1,RHOT1,PDE10A,S100A8,S100A9,ACADSB,RAB39B,SARS1,SAR1A,STK24,PSAT1,SEPTIN8,NQO2,DNM2,MAG,SEPTIN5,CYB5R2,SARS2,RAB18,ACTB
	GO:0035325	Toll-like receptor binding	3	12	0.0356	TOLLIP,S100A8,S100A9
	Biological Process
	# ID	Description	observed gene count	background gene count	false discovery rate	matching proteins in your network (labels)
	GO:0006810	Transport	50	3785	8.66e-05	SLC2A3,TMEM30A,TTR,LRP1,PMP2,SRSF1,SLC4A1,MAPK3,CP,GRPEL1,HPX,GJA1,PTPRN,SCG2,HBA1,MYO1D,RHOT1,ARHGEF2,MT-ND4,MT-ATP8,AGT,VTA1,APOA2,S100A8,RAB39B,ATP5PB,SAR1A,SLC44A1,TOM1L2,CD9,DNM2,CNP,NDRG4,FLOT2,TF,CPE,SEPTIN5,ARRB1,GC,IGLL5,CKAP5,CYB5R2,SLC44A2,LOC102723407,RAB18,IGHV3-15,IGHV3-43D,SCN2A,NECAP1,ACTB
	GO:0051179	Localization	55	4512	8.66e-05	SLC2A3,TMEM30A,TTR,LRP1,LAMP5,PMP2,SRSF1,SLC4A1,MAPK3,CP,GRPEL1,HPX,GJA1,PTPRN,ALB,SCG2,TOLLIP,HBA1,MYO1D,RHOT1,ARHGEF2,MT-ND4,MT-ATP8,AGT,VTA1,APOA2,S100A8,S100A9,RAB39B,ATP5PB,SAR1A,SLC44A1,SEPTIN8,TOM1L2,CD9,DNM2,CNP,NDRG4,FLOT2,TF,CPE,SEPTIN5,ARRB1,GC,IGLL5,CKAP5,CYB5R2,SLC44A2,LOC102723407,RAB18,IGHV3-15,IGHV3-43D,SCN2A,NECAP1,ACTB
	GO:0051234	Establishment of localization	51	3946	8.66e-05	SLC2A3,TMEM30A,TTR,LRP1,LAMP5,PMP2,SRSF1,SLC4A1,MAPK3,CP,GRPEL1,HPX,GJA1,PTPRN,SCG2,HBA1,MYO1D,RHOT1,ARHGEF2,MT-ND4,MT-ATP8,AGT,VTA1,APOA2,S100A8,RAB39B,ATP5PB,SAR1A,SLC44A1,TOM1L2,CD9,DNM2,CNP,NDRG4,FLOT2,TF,CPE,SEPTIN5,ARRB1,GC,IGLL5,CKAP5,CYB5R2,SLC44A2,LOC102723407,RAB18,IGHV3-15,IGHV3-43D,SCN2A,NECAP1,ACTB
	GO:0006950	Response to stress	45	3358	0.00013	SERPIND1,PCSK1N,WFS1,LRP1,HTRA2,ORM1,SLC4A1,MAPK3,PRKCG,HPX,SERPING1,PTPRN,ALB,SCG2,FGB,TOLLIP,HBA1,PPP1CA,MINK1,PCBP2,ARHGEF2,MT-ND4,AGT,SERPINC1,APOA2,S100A8,S100A9,CUL4A,STK24,CD9,MAG,TF,C4B,SERPINA1,CFB,TMEM33,IGLL5,SERPINA3,LOC102723407,IGHV3-15,PLP1,IGHV3-43D,SCN2A,ACTB,FGA
	GO:0006956	Complement activation	7	60	0.00042	SERPING1,C4B,CFB,IGLL5,LOC102723407,IGHV3-15,IGHV3-43D
	GO:0006958	Complement activation, classical pathway	6	40	0.00075	SERPING1,C4B,IGLL5,LOC102723407,IGHV3-15,IGHV3-43D
	GO:0051049	Regulation of transport	29	1763	0.00089	WFS1,TMEM30A,LRP1,HTRA2,MAPK3,PRKCG,CPSF6,GJA1,PTPRN,FGB,NECAB2,MINK1,AGT,APOA2,S100A8,SAR1A,SEPTIN8,DNM2,NDRG4,TF,SEPTIN5,ARRB1,C4B,CFB,PLP1,DBI,SCN2A,ACTB,FGA
	GO:0052547	Regulation of peptidase activity	14	446	0.00098	SERPIND1,PCSK1N,LRP1,HTRA2,SERPING1,COL6A3,AGT,SERPINC1,S100A8,S100A9,MBP,C4B,SERPINA1,SERPINA3
	GO:0006952	Defense response	25	1394	0.0010	LRP1,ORM1,MAPK3,HPX,SERPING1,SCG2,FGB,TOLLIP,PCBP2,ARHGEF2,APOA2,S100A8,S100A9,TF,C4B,SERPINA1,CFB,TMEM33,IGLL5,SERPINA3,LOC102723407,IGHV3-15,PLP1,IGHV3-43D,FGA
	GO:0021762	Substantia nigra development	6	47	0.0010	ATP5PB,MAG,CNP,MBP,PLP1,ACTB
	GO:0006959	Humoral immune response	11	268	0.0011	SERPING1,FGB,S100A9,TF,C4B,CFB,IGLL5,LOC102723407,IGHV3-15,IGHV3-43D,FGA
	GO:0071702	Organic substance transport	30	1957	0.0012	SLC2A3,TMEM30A,LRP1,PMP2,SRSF1,SLC4A1,GRPEL1,HPX,GJA1,PTPRN,SCG2,HBA1,MYO1D,ARHGEF2,AGT,VTA1,APOA2,S100A8,RAB39B,SAR1A,SLC44A1,TOM1L2,DNM2,CPE,ARRB1,CKAP5,CYB5R2,SLC44A2,RAB18,NECAP1
	GO:0007596	Blood coagulation	9	173	0.0014	SERPIND1,SLC4A1,SERPING1,FGB,SERPINC1,CD9,SERPINA1,ACTB,FGA
	GO:0052548	Regulation of endopeptidase activity	13	414	0.0014	SERPIND1,PCSK1N,HTRA2,SERPING1,COL6A3,AGT,SERPINC1,S100A8,S100A9,MBP,C4B,SERPINA1,SERPINA3
	GO:0060627	Regulation of vesicle-mediated transport	15	551	0.0014	LRP1,MAPK3,PRKCG,FGB,NECAB2,APOA2,SAR1A,DNM2,NDRG4,TF,SEPTIN5,ARRB1,C4B,CFB,FGA
CAUDATE NUCLEUS	Cellular Component
	# ID	Description	observed gene count	background gene count	false discovery rate	matching proteins in your network (labels)
	GO:0070062	Extracellular exosome	34	2096	2.39e-10	ST13,DNPH1,APOA1,ORM1,SLC4A1,CP,HPX,STOM,ALB,TPP1,RAB6A,A2M,BROX,RPL3,PIP4K2C,PCBP2,CD47,H3-3A,S100A16,GSTO1,PSAT1,ANXA1,RPS16,CTNND1,RPSA,GC,CA1,H2BC18,SERPINA3,ANKFY1,SLC44A2,DBI,PPT1,HBB
	GO:0072562	Blood microparticle	12	118	2.39e-10	APOA1,ORM1,SLC4A1,CP,HPX,STOM,ALB,A2M,GC,SERPINA3,HBB,HBD
	GO:0005615	Extracellular space	37	3247	7.91e-08	ST13,DNPH1,APOA1,ORM1,SLC4A1,CP,TNC,HPX,STOM,ALB,TPP1,RAB6A,A2M,BROX,RPL3,PIP4K2C,PCBP2,CD47,H3-3A,S100A16,GSTO1,PSAT1,ANXA1,RPS16,CTNND1,RPSA,GC,CA1,H2BC18,SERPINA3,ANKFY1,SLC44A2,LOC102723407,DBI,PPT1,HBB,HBD
	GO:0031982	Vesicle	40	3957	2.90e-07	ST13,DNPH1,APOA1,ORM1,SLC4A1,CP,HPX,SH3GL1,GJA1,STOM,ALB,TPP1,TMED10,RAB6A,A2M,BROX,RPL3,PIP4K2C,PCBP2,CD47,H3-3A,S100A16,GSTO1,PSAT1,ANXA1,RPS16,CTNND1,RPSA,EPN1,GC,CA1,H2BC18,SERPINA3,ANKFY1,SLC44A2,RAB18,DBI,NECAP1,PPT1,HBB
	GO:0005576	Extracellular region	39	4175	4.65e-06	ST13,DNPH1,APOA1,HAPLN2,ORM1,SLC4A1,CP,TNC,HPX,STOM,ALB,TPP1,RAB6A,GSTM1,A2M,BROX,RPL3,PIP4K2C,PCBP2,CD47,H3-3A,S100A16,GSTO1,PSAT1,ANXA1,RPS16,CTNND1,RPSA,GC,CA1,H2BC18,SERPINA3,ANKFY1,SLC44A2,LOC102723407,DBI,PPT1,HBB,HBD
	GO:0005737	Cytoplasm	70	12056	4.65e-06	RTCB,ST13,TBCB,DNPH1,APOA1,GFAP,PPP1R1B,ORM1,ITPKA,KYAT3,SLC4A1,RPL8,CP,TNC,ANK1,HPX,SH3GL1,GJA1,STOM,ALB,TPP1,TMED10,RAB6A,GSTM1,NQO1,A2M,SULT4A1,H1-0,CASKIN1,RPL3,PIP4K2C,SFPQ,PCBP2,MT-ATP8,CD47,S100A16,GSTO1,OPALIN,OGT,PSAT1,ANXA1,RPS16,COX7A2L,SNCB,HAGH,MBP,CTNND1,NBEA,PREPL,RPSA,SLC25A13,EPN1,TFAM,GC,RPS6KA2,CRIP2,DGLUCY,CA1,PAFAH1B3,H2BC18,SERPINA3,ANKFY1,SLC25A10-2,SLC44A2,RAB18,DBI,NECAP1…
	GO:0005829	Cytosol	45	5438	5.39e-06	RTCB,ST13,TBCB,DNPH1,APOA1,GFAP,PPP1R1B,ITPKA,RPL8,ANK1,SH3GL1,RAB6A,GSTM1,NQO1,SULT4A1,RPL3,PIP4K2C,SFPQ,PCBP2,S100A16,GSTO1,OGT,PSAT1,ANXA1,RPS16,SNCB,HAGH,MBP,CTNND1,NBEA,PREPL,RPSA,EPN1,TFAM,GC,RPS6KA2,CA1,PAFAH1B3,H2BC18,ANKFY1,RAB18,NECAP1,PPT1,HBB,HBD
	GO:0005622	Intracellular anatomical structure	73	14891	0.0059	RTCB,ST13,TBCB,DNPH1,APOA1,GFAP,PPP1R1B,ORM1,ITPKA,KYAT3,SLC4A1,RPL8,CP,TNC,ANK1,HPX,SH3GL1,NONO,GJA1,STOM,ALB,TPP1,TMED10,H1-4,RAB6A,GSTM1,NQO1,A2M,SULT4A1,H1-0,CASKIN1,RPL3,PIP4K2C,SFPQ,PCBP2,MT-ATP8,CD47,H3-3A,S100A16,GSTO1,OPALIN,OGT,PSAT1,ANXA1,RPS16,COX7A2L,SNCB,HAGH,MBP,CTNND1,NBEA,PREPL,RPSA,SLC25A13,EPN1,TFAM,GC,RPS6KA2,CRIP2,DGLUCY,CA1,PAFAH1B3,H2BC18,SERPINA3,ANKFY1,SLC25A10-2,SLC44A2,…
	GO:0071682	Endocytic vesicle lumen	3	23	0.0245	APOA1,HPX,HBB
	GO:0030141	Secretory granule	12	873	0.0265	APOA1,ORM1,STOM,ALB,TMED10,RAB6A,A2M,CD47,SERPINA3,SLC44A2,RAB18,HBB
	GO:0031093	Platelet alpha granule lumen	4	66	0.0265	ORM1,ALB,A2M,SERPINA3
	GO:0099503	Secretory vesicle	13	1047	0.0327	APOA1,ORM1,STOM,ALB,TMED10,RAB6A,A2M,CD47,SERPINA3,SLC44A2,RAB18,PPT1,HBB
	GO:0005840	Ribosome	6	228	0.0416	RPL8,RPL3,RPS16,RPSA,RPS6KA2,SLC25A10-2
	Molecular Function
	# ID	Description	observed gene count	background gene count	false discovery rate	matching proteins in your network (labels)
	Biological Process
	# ID	Description	observed gene count	background gene count	false discovery rate	matching proteins in your network (labels)
