# Supplementary material for: Proteomic Insights into Heroin Use: Links to Neurodegeneration
Source: Mol Neurobiol. 2026 Feb 21;63(1):462. doi: 10.1007/s12035-026-05757-4 (PMC12923500; doi:10.1007/s12035-026-05757-4)
Supplement: Supplementary file 3 — Supplementary file3 (XLSX 12 kb) [file 12035_2026_5757_MOESM3_ESM.xlsx]

## Sheet: Heroin user
ID	Sex	Age (years)	PMI (hours)	Storage time at -80°C (months)	Cause of death	Other detected substances
1	Male	22	24	12	Heroin overdose; multiple drug intoxication	Morphine, benzodiazepines, codeine, amphetamines
2	Male	28	24	23	Heroin overdose	None
3	Male	25	24	22	Heroin overdose; multiple drug intoxication	Ketamine and cocaine
4	Male	20	24	22	Heroin overdose	None
5	Male	23	24	20	Heroin overdose; multiple drug intoxication	Morphine, codeine, amphetamines
6	Male	20	18	9	Heroin overdose; multiple drug and volatile substance poisoning	Morphine, codeine, marijuana, cannabinoids
7	Male	31	24	18	Heroin overdose; multiple drug intoxication	Morphine, codeine, marijuana, amphetamines
8	Male	40	43	8	Heroin overdose; multiple drug intoxication	Morphine, codeine, amphetamines
9	Male	41	18	7	Heroin overdose; multiple drug intoxication	Morphine, codeine, benzodiazepines,
10	Male	40	5	7	Heroin overdose; multiple drug intoxication	Morphine, cocaine, cannabinoids
11	Male	27	24	18	Heroin overdose	None
12	Male	32	24	18	Heroin overdose; multiple drug intoxication	Morphine, codeine, cocaine, marijuana, barbiturates
13	Male	49	19	17	Heroin overdose	None
14	Male	48	12	5	Heroin overdose; multiple drug intoxication	Alcohol, morphine, codeine, amphetamines, cocaine
15	Male	40	24	17	Heroin overdose; sedative drug intoxication	Morphine, codeine, cocaine
16	Male	33	19	16	Heroin overdose; drug and stimulant intoxication	Morphine, codeine, amphetamines, cocaine
17	Male	30	24	14	Heroin overdose; multiple drug poisoning	Morphine, codeine, benzodiazepines
18	Male	28	24	13	Heroin overdose	None
19	Male	25	24	13	Heroin overdose; multiple drug poisoning	Morphine, codeine, cannabinoids, barbiturates
20	Male	28	24	24	Heroin overdose	None
21	Male	20	24	14	Heroin overdose; multiple drug poisoning	Morphine, codeine, benzodiazepines
22	Male	25	24	13	Heroin overdose; multiple drug poisoning	Morphine, codeine, benzodiazepines, marijuana
23	Male	28	24	24	Heroin overdose; multiple drug intoxication	Morphine, codeine, barbiturates
24	Male	54	24	12	Heroin overdose	None

## Sheet: Control
ID	Sex	Age (years)	PMI (hours)	Storage time at -80°C (months)	Cause of death
1	Male	28	24	23	Sudden cardiac death
2	Male	24	24	23	Electric current passing through the body
3	Male	27	24	23	Acute myocardial infarction
4	Male	22	24	21	Acute myocardial infarction
5	Male	19	24	20	Complication from a parasitic cardiac cyst
6	Male	37	18	7	Vaccine-associated fatality
7	Male	40	24	18	Vaccine-associated fatality
8	Male	49	4	7	Internal haemorrhage secondary to traumatic injury
9	Male	27	24	17	Acute respiratory failure
10	Male	36	24	5	Acute myocardial infarction
11	Male	38	16	5	Internal haemorrhage secondary to traumatic injury
12	Male	22	40	5	Drowning
13	Male	40	9	4	Acute myocardial infarction
14	Male	37	12	3	Sudden cardiac death
15	Male	17	24	24	Vaccine-associated fatality
16	Male	42	24	12	Vaccine-associated fatality
17	Male	38	24	12	Internal haemorrhage secondary to traumatic injury
18	Male	40	24	12	Motor vehicle accidents
19	Male	47	24	12	Internal haemorrhage secondary to traumatic injury
20	Male	20	24	11	Acute myocardial infarction
21	Male	46	24	11	Acute myocardial infarction
22	Male	30	5	11	Acute myocardial infarction
23	Male	47	26	2	Sudden cardiac death
24	Male	37	8	2	Acute myocardial infarction
